# Supplementary material for: Improved Characteristics of RANKL Immuno-PET Imaging Using Radiolabeled Antibody Fab Fragments
Source: Pharmaceutics. 2022 Apr 26;14(5):939. doi: 10.3390/pharmaceutics14050939 (PMC9147590; doi:10.3390/pharmaceutics14050939)
Supplement: Supplementary file 1 [file pharmaceutics-14-00939-s001.zip]

Archive with 1 entries (1 files):
- pharmaceutics-1653556-SI.pdf
